# Supplementary material for: Low-Entropy Hydration Shells at the Spike RBD’s Binding Site May Reveal the Contagiousness of SARS-CoV-2 Variants
Source: Biomolecules. 2023 Nov 7;13(11):1628. doi: 10.3390/biom13111628 (PMC10669249; doi:10.3390/biom13111628)
Supplement: Supplementary file 1 [file biomolecules-13-01628-s001.zip]

Archive with 1 entries (1 files):
- biomolecules-2583614-supplementary.pdf
